# Supplementary material for: Adherence to SARS-CoV-2 Vaccination Recommendations among Patients with Substance Use Disorders: A Cross-Sectional Study in Rome, Italy
Source: Vaccines (Basel). 2023 Aug 30;11(9):1434. doi: 10.3390/vaccines11091434 (PMC10538200; doi:10.3390/vaccines11091434)
Supplement: Supplementary file 1 [file vaccines-11-01434-s001.zip]

Archive with 1 entries (1 files):
- vaccines-2559219-supplementary.pdf
